# Supplementary material for: Optoelectronic Response to the Fluor Ion Bond on 4-(4,4,5,5-Tetramethyl-1,3,2-dioxoborolan-2-yl)benzaldehyde
Source: Int J Mol Sci. 2024 May 3;25(9):5000. doi: 10.3390/ijms25095000 (PMC11084352; doi:10.3390/ijms25095000)
Supplement: Supplementary file 1 [file ijms-25-05000-s001.zip]

Archive with 1 entries (1 files):
- ijms-2902132-supplementary.pdf
